# Supplementary material for: Maternal BHPF exposure as a risk factor for congenital heart disease in fetuses
Source: Natl Sci Rev. 2025 Dec 4;12(12):nwaf553. doi: 10.1093/nsr/nwaf553 (PMC12743451; doi:10.1093/nsr/nwaf553)
Supplement: nwaf553_Supplemental_Files [file nwaf553_supplemental_files.zip]

Archive with 2 entries (2 files):
- NSR_MS-2025-1039.R1_Supplemental Information.docx
- Supplementary Figure.pdf
